# Supplementary material for: Selective targeting of non-centrosomal AURKA functions through use of a targeted protein degradation tool
Source: Commun Biol. 2021 May 28;4:640. doi: 10.1038/s42003-021-02158-2 (PMC8163823; doi:10.1038/s42003-021-02158-2)
Supplement: Supplementary file 3 — Supplementary Data 1 [file 42003_2021_2158_MOESM3_ESM.xlsx]

## Sheet: 1B
	DMSO	1 μM	100 nM	10 nM	1 nM	0.1 nM
% AurKA-Venus Degradation	1.6755	61.5518	46.8473	22.0279	-5.13794	11.7269
	5.19063	60.8457	43.1176	5.45246	8.76011	0.460896
	-1.82175	58.9891	38.4421	-7.78504	-0.630925	11.9174
	-17.3617	55.5614	35.8836	-5.23775	12.1224	13.2317
	20.0485	64.2981	44.3249	7.5649	0.27039	-21.6545

## Sheet: 1C
Time (min)	10 μM			1 μM			0.1 μM			DMSO
	Mean	SD	N	Mean	SD	N	Mean	SD	N	Mean	SD	N
0	100	0	7	100	0	7	100	0	7	100	0	7
20	88.894	7.26027	7	101.889	8.60889	7	103.712	4.87878	7	109.036	8.62832	7
40	81.2807	9.22057	7	95.4804	10.6585	7	103.777	5.69646	7	111.712	8.76318	7
60	72.188	8.18118	7	91.995	11.9931	7	101.419	7.91939	7	109.918	17.4454	7
80	65.3187	6.20816	7	87.7969	14.8194	7	101.717	10.7333	7	120.689	20.2323	7
100	58.5254	7.13503	7	85.268	17.9033	7	99.9877	13.4084	7	112.263	24.3986	7
120	53.3857	7.74106	7	79.3896	18.2469	7	98.1872	13.8307	7	113.069	26.0913	7
140	46.8287	7.11675	7	71.273	16.1974	7	93.8721	14.1091	7	98.3472	32.4304	7
160	44.6441	6.94649	7	69.0318	16.4133	7	94.949	12.6592	7	104.921	29.0743	7
180	39.8337	5.383	7	67.2434	16.065	7	91.935	10.5598	7	105.949	30.3447	7
200	36.8154	5.39881	7	63.0932	12.6721	7	90.7279	17.4717	6	104.247	32.5953	7
220	34.5866	6.0226	6	59.4648	12.2845	7	81.1867	22.6589	6	106.321	31.1159	7
240	32.828	6.25758	6	54.3924	12.7887	7	74.7929	26.3994	6	109.68	33.2928	6
260	29.4521	5.77932	6	49.5262	15.2924	7	73.2161	29.7845	6	108.573	36.216	6
280	28.2176	6.44709	6	52.455	8.72012	6	85.4464	11.7997	5	110.117	36.0895	6
300	25.4733	7.06264	6	49.1992	11.4942	6	83.2339	14.1465	5	113.132	30.9716	6
320	23.5413	5.54165	6	52.6316	6.59074	5	83.3742	13.2521	5	120.782	29.9261	5
340	21.4019	5.86444	5	53.0907	5.24792	5	80.492	9.42402	5	127.365	31.423	5
360	19.852	5.5306	5	51.2261	5.8796	5	78.653	8.88554	5	118.908	33.0378	5
380	20.3502	4.75707	4	48.9388	6.17438	5	75.5095	12.6306	5	127.764	30.2746	5
400	19.1671	4.16558	4	44.7185	8.64375	5	79.8011	6.09129	4	126.056	32.7764	5
420	20.6424	2.25456	4	41.9053	9.06862	5	78.302	8.4786	4	122.354	34.6371	5
440	19.925	2.52643	4	41.4419	5.97907	5	77.8263	8.97374	3	116.383	39.0917	5
460	18.7109	2.67899	4	40.2211	4.98039	5	78.2689	9.51339	3	114.383	40.9075	5
DMSO
Time (min)	Cell	1	2	3	4	5	6	7
0		1	1	1	1	1	1	1
20		0.993888	0.984102	1.1092	1.04745	1.14849	1.22091	1.12847
40		1.00534	1.00315	1.17513	1.08721	1.14844	1.22783	1.17274
60		1.05734	1.00749	1.19755	1.12721	1.24454	1.28628	0.773837
80		1.04859	0.990582	1.18028	1.12	1.60912	1.25309	1.2466
100		0.943832	0.9865	1.15667	1.10019	1.62401	1.15403	0.893191
120		0.978742	1.00268	1.17837	1.0968	1.65641	1.16752	0.834344
140		0.85265	0.98228	0.600312	0.954689	1.64537	1.0275	0.821503
160		0.929552	0.978823	0.741238	0.974684	1.6495	1.15106	0.919608
180		0.955688	0.982842	0.729057	0.986554	1.68778	1.15037	0.924134
200		0.938797	0.951546	0.647356	0.956937	1.70299	1.14635	0.953298
220		0.935221	0.809966	0.815293	0.925679	1.7043	1.14996	1.10205
240		0.989197		0.702681	0.923223	1.68486	1.20188	1.079
260		1.02523		0.578967	0.921602	1.66221	1.27288	1.05348
280		1.05574		0.601765	0.93274	1.67419	1.30014	1.04245
300		1.04481		0.814738	0.893315	1.65978	1.30941	1.06589
320		1.05885		0.863384		1.66422	1.29119	1.16148
340		1.06586		0.85805		1.63381	1.3195	1.491
360		1.06557		0.922333		1.67172	0.905202	1.38056
380		1.09441		0.927037		1.72966	1.35359	1.28348
400		1.0226		0.909176		1.75291	1.27362	1.3445
420		0.96371		0.908045		1.78041	1.19693	1.2686
440		0.853573		0.846828		1.7852	1.04764	1.28593
460		0.793953		0.86521		1.78601	0.96841	1.30559
0.1 uM
Time (min)	Cell	1	2	3	4	5	6	7
0		1	1	1	1	1	1	1
20		0.990929	1.01443	1.05986	1.02321	1.02366	1.13728	1.01047
40		1.07332	0.981828	1.07162	1.02721	1.0413	1.11758	0.951534
60		1.08633	0.884694	1.02659	1.02693	1.00046	1.12111	0.953205
80		1.12076	0.88989	0.971796	0.980004	1.00124	1.20283	0.953701
100		1.19139	0.875185	0.932644	0.977985	0.92668	1.19033	0.904923
120		1.18637	0.864108	0.896079	0.969131	0.911545	1.16998	0.875888
140		1.16547	0.80693	0.876799	0.931021	0.871392	1.1035	0.815937
160		1.13385	0.835107	0.852942	0.93083	0.998187	1.08384	0.81168
180		1.10859	0.829002	0.878871	0.903579	1.0053	0.906956	0.803149
200		1.12852	0.915187	0.835726	0.69937	1.09677		0.768106
220		1.10057	0.807343	0.793681	0.650057	1.02568		0.493877
240		1.03693	0.79229	0.735737	0.688806	0.952313		0.281497
260		1.01518	0.742737	0.730861	0.858745	0.882992		0.162449
280		0.993721	0.749705	0.714125	0.911298	0.90347
300		1.06028	0.754923	0.688033	0.804175	0.854284
320		1.03137	0.765564	0.672973	0.859464	0.839336
340		0.914519	0.774017	0.661811	0.835857	0.838397
360		0.883497	0.784679	0.641961	0.816366	0.806146
380		0.86884	0.779982	0.539996	0.816406	0.77025
400		0.87826	0.770979		0.807072	0.735735
420		0.901721	0.741897		0.781486	0.706977
440		0.878336			0.751505	0.704948
460		0.892113			0.719596	0.736357
1 uM
Time (min)	Cell	1	2	3	4	5	6	7
0		1	1	1	1	1	1	1
20		1.09659	0.914163	1.00701	1.1292	0.915043	0.991282	1.07895
40		1.0902	0.824123	0.934925	1.02667	0.827987	0.924094	1.05563
60		1.09641	0.799209	0.887335	0.943955	0.798586	0.853499	1.06065
80		1.09438	0.741936	0.842868	0.874627	0.731017	0.792496	1.06846
100		1.10748	0.687217	0.80797	0.843656	0.692182	0.735714	1.09454
120		1.05714	0.613986	0.782352	0.767951	0.619858	0.686539	1.02944
140		0.954293	0.555146	0.683581	0.665166	0.554659	0.656302	0.919963
160		0.936394	0.52848	0.668502	0.6484	0.528492	0.625913	0.896048
180		0.910353	0.525027	0.62935	0.625595	0.525254	0.604204	0.887256
200		0.829941	0.525654	0.561808	0.595942	0.526859	0.582619	0.793703
220		0.78439	0.49508	0.516967	0.57921	0.494254	0.539222	0.753414
240		0.72545	0.456137	0.378597	0.545507	0.476038	0.523368	0.702371
260		0.679629	0.441327	0.220038	0.497659	0.456733	0.515695	0.655755
280		0.647237	0.463729		0.444204	0.468934	0.502541	0.620654
300		0.616696	0.479388		0.292602	0.46971	0.501539	0.592015
320		0.609856	0.468848			0.473029	0.495858	0.58399
340		0.598735	0.486938			0.48678	0.506909	0.57517
360		0.58682	0.46997			0.464646	0.474683	0.565186
380		0.566871	0.447072			0.442646	0.44417	0.546181
400		0.547816	0.365658			0.365186	0.431671	0.525594
420		0.517246	0.331093			0.324116	0.423215	0.499592
440		0.482332	0.360532			0.355273	0.403305	0.470651
460		0.460978	0.359181			0.356504	0.384962	0.449432
10 uM
Time (min)	Cell	1	2	3	4	5	6	7
0		1	1	1	1	1	1	1
20		0.981078	0.824919	0.915544	0.860604	0.896053	0.780223	0.964162
40		0.903056	0.745974	0.855409	0.772215	0.934242	0.670796	0.80796
60		0.807057	0.657372	0.774518	0.658672	0.804566	0.601884	0.749093
80		0.729402	0.642042	0.703677	0.603305	0.66578	0.54722	0.680879
100		0.675925	0.586458	0.619152	0.504345	0.549324	0.49925	0.662322
120		0.615638	0.502914	0.583206	0.461925	0.493145	0.442708	0.637461
140		0.520339	0.41924	0.545989	0.385994	0.434224	0.413074	0.559146
160		0.497801	0.380816	0.520759	0.3441	0.411683	0.454675	0.515251
180		0.443287	0.342322	0.466352	0.351181	0.378666	0.353565	0.452987
200		0.422102	0.308051	0.438721	0.326031	0.350332	0.321854	0.40999
220		0.404477	0.285228	0.402992	0.29815		0.289943	0.394404
240		0.386273	0.264414	0.384229	0.282096		0.267744	0.384925
260		0.341557	0.249359	0.347461	0.235824		0.240818	0.352108
280		0.316879	0.269213	0.324653	0.19378		0.225347	0.363185
300		0.309026	0.254265	0.296932	0.137927		0.208768	0.321481
320		0.279054	0.223073	0.252825	0.15805		0.192294	0.307181
340		0.257611	0.212043		0.13743		0.179664	0.283346
360		0.239959	0.189729		0.132675		0.162422	0.267815
380		0.236207	0.175109				0.151828	0.250862
400		0.209132	0.168011				0.148286	0.241256
420		0.198831	0.182814				0.207481	0.236569
440		0.185901	0.172137				0.209916	0.229046
460		0.168936	0.164268				0.192451	0.222782

## Sheet: 1D
	Untreated	DMSO	A	B	C	D	E	F	G	H
% AurKA-Venuss degradation	0.513949	1.57586	9.89441	55.3227	14.4393	65.5593	3.25002	57.4265	10.7629	34.9137
	1.53458	-7.36801	20.3279	62.2095	7.29017	67.009	0.480785	53.5025	-3.92371	45.3835
	11.1568	3.13728	-1.43902	64.1929	4.93138	63.4538	-7.22779	53.0944	4.18276	13.7156
	9.75608	6.16605	-24.5242	64.0091	8.06892	70.999	1.36804	60.4746	8.45276	53.4532
	3.83048	-0.184962	-34.2525	58.2378	8.40357	68.9951	-3.43904	56.8718	-1.60577	45.427
		-4.35067	0.470089	47.5587		60.396
		34.0031	-3.05521	75.2409		74.1154
		1.32877	4.93224	63.4265		71.2664
		-9.54301	3.65522	65.4475		66.0065
			8.80605	47.5422		70.59

## Sheet: 1F
	DMSO	A	C	E	G	B	D	F	H	D+MG132
% AurKA remaining	100	104.766	93.5726	75.1942	90.9916	25.7043	22.9865	33.1466	51.3972	63.7071

## Sheet: 1G
	DMSO	250 nM PROTAC D	250 nM PROTAC X
U2OS	100	33.3648	14.0199
HeLa	100	20.312	14.1663

## Sheet: 1H
	PROTAC D	CRB/CUL4 ligand	MLN8237	DMSO
% AurKA-Venus degradation	41.2847	25.3282	-9.8755	-26.7356
	38.3339	2.40843	-24.2318	-14.4146
	56.2915	9.69839	-16.337	11.0937
	52.9068	0.18131	-24.5743	-0.8829
	44.9676	-28.5994	-2.915	-16.3457
	50.8161	-29.2967	-15.1201	-1.0861
	51.7312	3.23986	2.02821	7.5185
	47.8887	-21.867	5.2543	-11.1034
	53.1132	-1.7859	-32.0547	-55.0668
	49.3111	-9.7457	-26.5956	-9.7376
	56.1708	-26.2701	0.252	-6.5597
	46.6836	-12.3897	-9.2477	-24.3553
	42.9644	-28.2814	69.7526	-74.5434
	47.4354	29.1961	-26.2633	-2.0333
	33.9967	-25.4617	5.41847	-10.5694

## Sheet: 1I
	PROTAC D alone	1x	5x	10x	20x	40x
% AurKA degradation	71.229	62.432	46.2707	42.2665	27.2437	28.2398

## Sheet: 2A
DMSO	PROTAC D	PROTAC A
13.3333	47.619	17.6471
23.3333	52.1739	27.7778
7.69231	30.7692	7.5

## Sheet: 2B
-A/P DMSO	-A/P PROTAC D	+A/P DMSO	+ A/P PROTAC D
188.077	85.9702	107.719	66.0512
196.947	97.9718	121.132	63.1155
158.745	111.354	109.576	61.7652
192.39	94.0726	106.29	59.3429
173.788	111.018	116.273	74.1249
176.641	83.7019	107.112	65.2203
111.645	92.8201	105.18	73.617
117.176	66.6908	87.8718	59.4919
121.665	86.4014	106.613	63.4989
127.455	74.6606	126.471	52.5592
125.682	114.669	138.684	57.0165
113.216	80.6794	134.245	54.3876
119.421	79.6379	123.317	55.2135
115.203	83.8088	101.184	57.5424
105.808	91.4214	115.436	59.8147
117.07	86.586	74.7526	53.5706
146.312	103.622	139.506	62.0813
121.779	70.5827	104.105	66.8895
129.535	84.6698	121.922	61.6275
114.979	69.904	120.837	66.8892
134.069	64.0589	111.669	53.5948
120.506	104.04	113.596	59.4255
129.793	89.9367	99.1782	78.8347
129.625	104.664	120.433	73.2016
119.798	105.055	110.964
131.719	93.7626	110.328
135.337	87.8651	104.42
94.4699	85.4642
103.485	82.2217
101.521	85.066
90.3117	88.348
93.6591

## Sheet: 2D
% Cyclin B1 degradation	DMSO	Filming Media	Drug D	Drug A
	-19.692	38.0527	28.2305	76.5939
	11.6919	35.1121	26.6666	21.1733
	23.5718	14.9924	51.3137	29.1312
	9.45038	16.0525	61.5186	24.5845
	-2.93215	16.8409	52.285	4.68994
	44.4332	23.9228	70.0372	76.687
	29.9707	49.3232	22.3682	31.663
	25.4074	30.9465	1.69419	13.5443
	26.8603	3.75387	45.8292	18.2854
	23.164	15.831	45.7467	34.5279
	58.1743	9.39204	21.7467	77.7671
	25.0188	29.9479	83.2946	26.0013
	20.9071	24.9637	83.6839	39.8606
	5.89638	39.9333	78.6531	32.2351
	-1.35406	19.6123	39.2481	46.8071
	19.3258	15.6237	41.9551	4.19573
	16.2092	26.9974	58.8618	31.1419
	13.4444	26.8783		28.874
	16.379	14.4188		34.6491
		27.0555		35.179
		17.3912		30.9206
		19.4464		52.6618
		11.0734		19.9063
				55.8458

[truncated: 22 more sheets: 2E, 2F, 2G, 2H, 2I, 3A, 3C, 4C, 4D, 4E, 4F, 5B, 5D, 5E, 5G, 5H, 6A, 6B, 6C, 6F …]
